# Supplementary material for: Combined analysis of genome-wide expression and copy number profiles to identify key altered genomic regions in cancer
Source: BMC Genomics. 2012 Oct 19;13(Suppl 5):S5. doi: 10.1186/1471-2164-13-S5-S5 (PMC3476997; doi:10.1186/1471-2164-13-S5-S5)
Supplement: Additional file 1 — Spreadsheet with the complete data corresponding to Table 1. [file 1471-2164-13-S5-S5-S1.xls]

## Sheet: Table1 U-G regions
regions	chr	cytobands	start	end	Correlation (average r coeff)	U-G Frequency (average %)	N_genes	gene_symbols (ordered by genomic position)
1	7	p22.3,,p22.2,p22.1,p21.3	13912	12407180	0.752272	53.125	97	AC215522.1,AC093627.2,FAM20C,PDGFA,AC147651.2,PRKAR1B,HEATR2,AC144411.1,UNC84A,C7orf20,ADAP1,COX19,CYP2W1,C7orf50,AC073957.2,GPR146,GPER,ZFAND2A,UNCX,MICALL2,INTS1,MAFK,TMEM184A,PSMG3,AC074389.2,AC074389.5,MAD1L1,AC110781.2,FTSJ2,NUDT1,AC004971.1,SNX8,EIF3B,AC004840.1,CHST12,AC092488.3,LFNG,C7orf27,IQCE,TTYH3,AMZ1,GNA12,AC004906.2,CARD11,AC091801.1,SDK1,FOXK1,KIAA0415,RADIL,PAPOLB,MMD2,RNF216L,RB…
2	7	p21.2,p21.1	13980952	18581782	0.83183	48.3398	16	ETV1,DGKB,TMEM195,MEOX2,ISPD,SOSTDC1,AC005014.1,ANKMY2,BZW2,TSPAN13,AGR2,AGR3,AHR,SNX13,PRPS1L1,HDAC9
3	7	p21.1	19741898	19786077	0.767522	48.4375	2	TWISTNB,TMEM196
4	7	p21.1	20735744	20825207	0.809406	50	2	ABCB5,SP8
5	7	p15.3,p15.2	22277336	26372745	0.845766	50	28	RAPGEF5,AC099759.1,AC002480.6,IL6,TOMM7,FAM126A,KLHL7,NUPL2,AC005082.2,AC005082.3,GPNMB,C7orf30,IGF2BP3,TRA2A,CCDC126,C7orf46,STK31,NPY,MPP6,DFNA5,OSBPL3,CYCS,C7orf31,NPVF,NFE2L3,HNRNPA2B1,CBX3,SNX10
6	7	p15.2	26682190	27829944	0.675826	50	18	C7orf71,SKAP2,AC004079.2,HOXA1,HOXA2,HOXA3,HOXA4,HOXA5,HOXA6,HOXA7,HOXA9,HOXA10,HOXA11,HOXA13,EVX1,HIBADH,AC007130.2,TAX1BP1
7	7	p14.3	29901392	33407268	0.778262	50	29	WIPF3,SCRN1,FKBP14,PLEKHA8,C7orf41,ZNRF2,AC006027.2,NOD1,GGCT,GARS,CRHR2,INMT,FAM188B,AQP1,GHRHR,ADCYAP1R1,NEUROD6,CCDC129,C7orf16,PDE1C,LSM5,AVL9,KBTBD2,RP9P,AC018648.3,FKBP9,NT5C3,RP9,BBS9
8	7	p14.3,,p14.2	34692740	36658380	0.724736	48.4375	13	AC005493.1,NPSR1,DPY19L1,TBX20,AC007652.1,HERPUD2,SEPT7,AC007551.1,AC083864.2,EEPD1,KIAA0895,ANLN,AOAH
9	7	p14.1,,p13,p12.3,p12.2,p12.1	37856706	50759460	0.719899	49.6047	83	GPR141,TXNDC3,SFRP4,EPDR1,STARD3NL,TRGV7,AMPH,FAM183B,VPS41,POU6F2,C7orf36,AC004837.1,RALA,CDC2L5,C7orf11,C7orf10,AC012596.1,INHBA,GLI3,PSMA2,C7orf25,MRPL32,HECW1,STK17A,C7orf44,BLVRA,MRPS24,URG4,UBE2D4,POLR2J4,AC004985.1,AC004951.2,SPDYE1,DBNL,PGAM2,POLM,AEBP1,POLD2,MYL7,GCK,YKT6,CAMK2B,NUDCD3,AC004453.1,NPC1L1,DDX56,TMED4,OGDH,ZMIZ2,PPIA,H2AFV,PURB,MYO1G,AC004847.2,CCM2,NACAD,TBRG4,RAMP3,RP11-1…
10	7	p11.2	54819940	54826939	0.77 *	59.375	1	SEC61G
11	7	p11.2	55086725	55275031	0.77 *	60.9375	1	EGFR
12	7	p11.2	55572215	56043680	0.698147	59.0625	5	VOPP1,SEPT14,ZNF713,GBAS,MRPS17
13	7	p11.2	56125502	56171766	0.699601	57.8125	4	CCT6A,SUMF2,PHKG1,CHCHD2
14	7	p11.2,p11.1,q11.21	57269897	66582330	0.662827	56.5625	25	RP11-1217F2.5,ZNF716,AC006455.1,ZNF679,RP11-468B6.3,ZNF680,ZNF588,ZNF138,ZNF273,ZNF117,ERV3,ZNF92,AC073107.3,VKORC1L1,GUSB,ASL,CRCP,TPST1,GS1-124K5.2,KCTD7,RABGEF1,AC079588.1,C7orf42,SBDS,TYW1
15	7	q11.22,,q11.23,q21.11,q21.12,q21.13,q21.2	69660980	91851882	0.681961	57.7409	131	AUTS2,WBSCR17,CALN1,AC067941.1,TYW1B,AC091738.1,POM121,NSUN5C,TRIM74,STAG3L3,RP11-313P13.1,NSUN5,TRIM50,FKBP6,FZD9,BAZ1B,BCL7B,TBL2,MLXIPL,VPS37D,DNAJC30,WBSCR22,STX1A,ABHD11,CLDN3,CLDN4,AC093168.1,WBSCR27,WBSCR28,ELN,LIMK1,EIF4H,LAT2,RFC2,CLIP2,GTF2IRD1,GTF2I,STAG3L2,NCF1,GTF2IRD2,PMS2L5,WBSCR16,AC124781.1,GTF2IRD2B,NCF1C,AC118138.2,GATSL1,AC004878.1,AC004878.7,AC004878.3,AC006014.6,AC006014.7,S…
16	7	q21.2,q21.3,	92738082	97975672	0.719824	56.5104	36	SAMD9,SAMD9L,HEPACAM2,CCDC132,CALCR,GNGT1,TFPI2,GNG11,BET1,COL1A2,CASD1,SGCE,PEG10,PPP1R9A,PON1,PON3,PON2,ASB4,AC002451.2,PDK4,DYNC1I1,SLC25A13,SHFM1,AC092031.1,DLX6,DLX5,ACN9,TAC1,ASNS,OCM2,LMTK2,BHLHA15,TECPR1,BRI3,BAIAP2L1,AC004841.1
17	7	q22.1,,q22.3,q31.1,q31.2,q31.31,q31.32,q31.33,q32.1,q32.2,q32.3,q33,q34	98456252	141707080	0.713758	55.9357	343	TMEM130,TRRAP,SMURF1,KPNA7,ARPC1A,ARPC1B,PDAP1,BUD31,PTCD1,CPSF4,AC073063.1,ATP5J2,ZNF789,ZNF394,ZKSCAN5,C7orf38,ZNF655,GS1-259H13.1,ZNF498,CYP3A5,CYP3A7,CYP3A5P1,CYP3A4,CYP3A43,OR2AE1,TRIM4,GJC3,AZGP1,AZGP1P1,ZKSCAN1,ZSCAN21,ZNF3,COPS6,MCM7,AP4M1,TAF6,CNPY4,MBLAC1,C7orf59,C7orf43,GAL3ST4,GPC2,STAG3,GATS,CTB-161A2.2,AC005071.3,PVRIG,PMS2L1,SPDYE3,PILRB,CTB-161A2.3,PILRA,ZCWPW1,MEPCE,C7orf47,C7orf…
18	7	q34,,q35,q36.1,q36.2,q36.3	141954920	158879258	0.75475	56.2601	154	U66059.1,TRBV12-2,TRBC1,PRSS1,EPHB6,TRPV6,TRPV5,C7orf34,KEL,OR9A2,OR6V1,OR6W1P,PIP,TAS2R39,TAS2R40,GSTK1,TMEM139,CASP2,CLCN1,FAM131B,ZYX,EPHA1,TAS2R60,TAS2R41,FAM115C,AC099548.1,RP11-61L23.1,FAM115A,AC099548.2,OR2F2,OR2F1,OR6B1,OR2A5,OR2A25,OR2A12,OR2A2,OR2A14,CTAGE4,ARHGEF5L,OR2A42,OR2A20P,OR2A7,RP4-798C17.2,CTAGE8,AC004889.1,OR2A9P,OR2A1,ARHGEF5,NOBOX,TPK1,AC092485.1,CNTNAP2,AC083849.1,C7orf33,…
19	20	p13,,p12.3,p12.2,p12.1,p11.23,p11.22,p11.21,p11.1,q11.21,q11.22,q11.23,q12,q13.11,q13.12,q13.13,q13.2,q13.31,q13.32,q13.33	72762	62897316	0.83202	25.6195	570	DEFB125,DEFB126,DEFB127,DEFB128,DEFB129,DEFB132,C20orf96,ZCCHC3,SOX12,NRSN2,TRIB3,RBCK1,TBC1D20,CSNK2A1,TCF15,SRXN1,AL121758.1,SCRT2,C20orf54,FAM110A,RPS10L,ANGPT4,RSPO4,PSMF1,C20orf46,C20orf202,RAD21L1,SNPH,SDCBP2,FKBP1A,NSFL1C,SIRPB2,RP4-576H24.1,SIRPD,SIRPB1,SIRPG,SIRPA,PDYN,STK35,AL121899.1,TGM3,TGM6,SNRPB,ZNF343,TMC2,AL133345.1,NOP56,IDH3B,EBF4,CPXM1,RP5-860F19.1,C20orf141,FAM113A,VPS16A,PTP…

## Sheet: Table1 U-G regions complete dt
regions	chr	cytobands	start	end	Correlation (average r coeff)	min_corr	max_corr	mean_UG_freq	U-G Frequency (average %)	min_UG_freq	max_UG_freq	N_genes	genes	ensg
1	7	p22.3,,p22.2,p22.1,p21.3	13912	12407180	0.752272	0.712572	0.816974	34	53.125	30	35	97	AC215522.1,AC093627.2,FAM20C,PDGFA,AC147651.2,PRKAR1B,HEATR2,AC144411.1,UNC84A,C7orf20,ADAP1,COX19,CYP2W1,C7orf50,AC073957.2,GPR146,GPER,ZFAND2A,UNCX,MICALL2,INTS1,MAFK,TMEM184A,PSMG3,AC074389.2,AC074389.5,MAD1L1,AC110781.2,FTSJ2,NUDT1,AC004971.1,SNX8,EIF3B,AC004840.1,CHST12,AC092488.3,LFNG,C7orf27,IQCE,TTYH3,AMZ1,GNA12,AC004906.2,CARD11,AC091801.1,SDK1,FOXK1,KIAA0415,RADIL,PAPOLB,MMD2,RNF216L,RB…	ENSG00000230388,ENSG00000232325,ENSG00000177706,ENSG00000197461,ENSG00000189385,ENSG00000188191,ENSG00000164818,ENSG00000206016,ENSG00000164828,ENSG00000239857,ENSG00000105963,ENSG00000240230,ENSG00000073067,ENSG00000146540,ENSG00000225068,ENSG00000164849,ENSG00000164850,ENSG00000178381,ENSG00000164853,ENSG00000164877,ENSG00000164880,ENSG00000198517,ENSG00000164855,ENSG00000157778,ENSG00000224268…
2	7	p21.2,p21.1	13980952	18581782	0.83183	0.619946	0.870499	30.9375	48.3398	30	31	16	ETV1,DGKB,TMEM195,MEOX2,ISPD,SOSTDC1,AC005014.1,ANKMY2,BZW2,TSPAN13,AGR2,AGR3,AHR,SNX13,PRPS1L1,HDAC9	ENSG00000006468,ENSG00000136267,ENSG00000187546,ENSG00000106511,ENSG00000214960,ENSG00000171243,ENSG00000205858,ENSG00000106524,ENSG00000136261,ENSG00000106537,ENSG00000106541,ENSG00000173467,ENSG00000106546,ENSG00000071189,ENSG00000229937,ENSG00000048052
3	7	p21.1	19741898	19786077	0.767522	0.765714	0.76933	31	48.4375	31	31	2	TWISTNB,TMEM196	ENSG00000105849,ENSG00000173452
4	7	p21.1	20735744	20825207	0.809406	0.809406	0.809406	32	50	32	32	2	ABCB5,SP8	ENSG00000004846,ENSG00000164651
5	7	p15.3,p15.2	22277336	26372745	0.845766	0.72321	0.888276	32	50	32	32	28	RAPGEF5,AC099759.1,AC002480.6,IL6,TOMM7,FAM126A,KLHL7,NUPL2,AC005082.2,AC005082.3,GPNMB,C7orf30,IGF2BP3,TRA2A,CCDC126,C7orf46,STK31,NPY,MPP6,DFNA5,OSBPL3,CYCS,C7orf31,NPVF,NFE2L3,HNRNPA2B1,CBX3,SNX10	ENSG00000136237,ENSG00000105889,ENSG00000233476,ENSG00000136244,ENSG00000196683,ENSG00000122591,ENSG00000122550,ENSG00000136243,ENSG00000214871,ENSG00000203571,ENSG00000136235,ENSG00000156928,ENSG00000136231,ENSG00000164548,ENSG00000169193,ENSG00000188732,ENSG00000196335,ENSG00000122585,ENSG00000105926,ENSG00000105928,ENSG00000070882,ENSG00000172115,ENSG00000153790,ENSG00000105954,ENSG00000050344…
6	7	p15.2	26682190	27829944	0.675826	0.649849	0.805711	32	50	32	32	18	C7orf71,SKAP2,AC004079.2,HOXA1,HOXA2,HOXA3,HOXA4,HOXA5,HOXA6,HOXA7,HOXA9,HOXA10,HOXA11,HOXA13,EVX1,HIBADH,AC007130.2,TAX1BP1	ENSG00000222004,ENSG00000005020,ENSG00000214869,ENSG00000105991,ENSG00000105996,ENSG00000105997,ENSG00000197576,ENSG00000106004,ENSG00000106006,ENSG00000122592,ENSG00000078399,ENSG00000153807,ENSG00000005073,ENSG00000106031,ENSG00000106038,ENSG00000106049,ENSG00000233400,ENSG00000106052
7	7	p14.3	29901392	33407268	0.778262	0.623788	0.870017	32	50	32	32	29	WIPF3,SCRN1,FKBP14,PLEKHA8,C7orf41,ZNRF2,AC006027.2,NOD1,GGCT,GARS,CRHR2,INMT,FAM188B,AQP1,GHRHR,ADCYAP1R1,NEUROD6,CCDC129,C7orf16,PDE1C,LSM5,AVL9,KBTBD2,RP9P,AC018648.3,FKBP9,NT5C3,RP9,BBS9	ENSG00000122574,ENSG00000136193,ENSG00000106080,ENSG00000106086,ENSG00000180354,ENSG00000180233,ENSG00000244279,ENSG00000106100,ENSG00000006625,ENSG00000106105,ENSG00000106113,ENSG00000241644,ENSG00000106125,ENSG00000240583,ENSG00000106128,ENSG00000078549,ENSG00000164600,ENSG00000180347,ENSG00000106341,ENSG00000154678,ENSG00000106355,ENSG00000105778,ENSG00000170852,ENSG00000205763,ENSG00000241137…
8	7	p14.3,,p14.2	34692740	36658380	0.724736	0.705212	0.76644	31	48.4375	31	31	13	AC005493.1,NPSR1,DPY19L1,TBX20,AC007652.1,HERPUD2,SEPT7,AC007551.1,AC083864.2,EEPD1,KIAA0895,ANLN,AOAH	ENSG00000214841,ENSG00000187258,ENSG00000173852,ENSG00000164532,ENSG00000235977,ENSG00000122557,ENSG00000122545,ENSG00000214811,ENSG00000205745,ENSG00000122547,ENSG00000164542,ENSG00000011426,ENSG00000136250
9	7	p14.1,,p13,p12.3,p12.2,p12.1	37856706	50759460	0.719899	0.681606	0.773267	31.747	49.6047	31	32	83	GPR141,TXNDC3,SFRP4,EPDR1,STARD3NL,TRGV7,AMPH,FAM183B,VPS41,POU6F2,C7orf36,AC004837.1,RALA,CDC2L5,C7orf11,C7orf10,AC012596.1,INHBA,GLI3,PSMA2,C7orf25,MRPL32,HECW1,STK17A,C7orf44,BLVRA,MRPS24,URG4,UBE2D4,POLR2J4,AC004985.1,AC004951.2,SPDYE1,DBNL,PGAM2,POLM,AEBP1,POLD2,MYL7,GCK,YKT6,CAMK2B,NUDCD3,AC004453.1,NPC1L1,DDX56,TMED4,OGDH,ZMIZ2,PPIA,H2AFV,PURB,MYO1G,AC004847.2,CCM2,NACAD,TBRG4,RAMP3,RP11-1…	ENSG00000187037,ENSG00000086288,ENSG00000106483,ENSG00000086289,ENSG00000010270,ENSG00000233398,ENSG00000078053,ENSG00000164556,ENSG00000006715,ENSG00000106536,ENSG00000241127,ENSG00000106540,ENSG00000006451,ENSG00000065883,ENSG00000168303,ENSG00000175600,ENSG00000236089,ENSG00000122641,ENSG00000106571,ENSG00000106588,ENSG00000136197,ENSG00000106591,ENSG00000002746,ENSG00000164543,ENSG00000106603…
10 *	7	p11.2	54819940	54826939	0.771741	0.771741	0.771741	38	59.375	38	38	1	SEC61G	ENSG00000132432
11 *	7	p11.2	55086725	55275031	0.769849	0.769849	0.769849	39	60.9375	39	39	1	EGFR	ENSG00000146648
12	7	p11.2	55572215	56043680	0.698147	0.634425	0.715722	37.8	59.0625	37	38	5	VOPP1,SEPT14,ZNF713,GBAS,MRPS17	ENSG00000154978,ENSG00000154997,ENSG00000178665,ENSG00000146729,ENSG00000239789
13	7	p11.2	56125502	56171766	0.699601	0.627464	0.771739	37	57.8125	37	37	4	CCT6A,SUMF2,PHKG1,CHCHD2	ENSG00000146731,ENSG00000129103,ENSG00000164776,ENSG00000106153
14	7	p11.2,p11.1,q11.21	57269897	66582330	0.662827	0.63393	0.697393	36.2	56.5625	35	37	25	RP11-1217F2.5,ZNF716,AC006455.1,ZNF679,RP11-468B6.3,ZNF680,ZNF588,ZNF138,ZNF273,ZNF117,ERV3,ZNF92,AC073107.3,VKORC1L1,GUSB,ASL,CRCP,TPST1,GS1-124K5.2,KCTD7,RABGEF1,AC079588.1,C7orf42,SBDS,TYW1	ENSG00000169325,ENSG00000182111,ENSG00000230000,ENSG00000197123,ENSG00000234444,ENSG00000173041,ENSG00000196247,ENSG00000197008,ENSG00000198039,ENSG00000152926,ENSG00000213462,ENSG00000146757,ENSG00000237909,ENSG00000196715,ENSG00000169919,ENSG00000126522,ENSG00000241258,ENSG00000169902,ENSG00000232559,ENSG00000243335,ENSG00000154710,ENSG00000227976,ENSG00000106609,ENSG00000126524,ENSG00000198874
15	7	q11.22,,q11.23,q21.11,q21.12,q21.13,q21.2	69660980	91851882	0.681961	0.615778	0.76427	36.9542	57.7409	33	39	131	AUTS2,WBSCR17,CALN1,AC067941.1,TYW1B,AC091738.1,POM121,NSUN5C,TRIM74,STAG3L3,RP11-313P13.1,NSUN5,TRIM50,FKBP6,FZD9,BAZ1B,BCL7B,TBL2,MLXIPL,VPS37D,DNAJC30,WBSCR22,STX1A,ABHD11,CLDN3,CLDN4,AC093168.1,WBSCR27,WBSCR28,ELN,LIMK1,EIF4H,LAT2,RFC2,CLIP2,GTF2IRD1,GTF2I,STAG3L2,NCF1,GTF2IRD2,PMS2L5,WBSCR16,AC124781.1,GTF2IRD2B,NCF1C,AC118138.2,GATSL1,AC004878.1,AC004878.7,AC004878.3,AC006014.6,AC006014.7,S…	ENSG00000158321,ENSG00000185274,ENSG00000183166,ENSG00000224913,ENSG00000188463,ENSG00000214605,ENSG00000196313,ENSG00000106133,ENSG00000155428,ENSG00000174353,ENSG00000243668,ENSG00000130305,ENSG00000146755,ENSG00000077800,ENSG00000188763,ENSG00000009954,ENSG00000106635,ENSG00000106638,ENSG00000009950,ENSG00000176428,ENSG00000176410,ENSG00000071462,ENSG00000106089,ENSG00000106077,ENSG00000165215…
16	7	q21.2,q21.3,	92738082	97975672	0.719824	0.706104	0.729167	36.1667	56.5104	36	37	36	SAMD9,SAMD9L,HEPACAM2,CCDC132,CALCR,GNGT1,TFPI2,GNG11,BET1,COL1A2,CASD1,SGCE,PEG10,PPP1R9A,PON1,PON3,PON2,ASB4,AC002451.2,PDK4,DYNC1I1,SLC25A13,SHFM1,AC092031.1,DLX6,DLX5,ACN9,TAC1,ASNS,OCM2,LMTK2,BHLHA15,TECPR1,BRI3,BAIAP2L1,AC004841.1	ENSG00000205413,ENSG00000177409,ENSG00000188175,ENSG00000004766,ENSG00000004948,ENSG00000127928,ENSG00000105825,ENSG00000127920,ENSG00000105829,ENSG00000164692,ENSG00000127995,ENSG00000127990,ENSG00000242265,ENSG00000158528,ENSG00000005421,ENSG00000105852,ENSG00000105854,ENSG00000005981,ENSG00000223644,ENSG00000004799,ENSG00000158560,ENSG00000004864,ENSG00000127922,ENSG00000197851,ENSG00000006377…
17	7	q22.1,,q22.3,q31.1,q31.2,q31.31,q31.32,q31.33,q32.1,q32.2,q32.3,q33,q34	98456252	141707080	0.713758	0.659712	0.742421	35.7988	55.9357	34	38	343	TMEM130,TRRAP,SMURF1,KPNA7,ARPC1A,ARPC1B,PDAP1,BUD31,PTCD1,CPSF4,AC073063.1,ATP5J2,ZNF789,ZNF394,ZKSCAN5,C7orf38,ZNF655,GS1-259H13.1,ZNF498,CYP3A5,CYP3A7,CYP3A5P1,CYP3A4,CYP3A43,OR2AE1,TRIM4,GJC3,AZGP1,AZGP1P1,ZKSCAN1,ZSCAN21,ZNF3,COPS6,MCM7,AP4M1,TAF6,CNPY4,MBLAC1,C7orf59,C7orf43,GAL3ST4,GPC2,STAG3,GATS,CTB-161A2.2,AC005071.3,PVRIG,PMS2L1,SPDYE3,PILRB,CTB-161A2.3,PILRA,ZCWPW1,MEPCE,C7orf47,C7orf…	ENSG00000166448,ENSG00000196367,ENSG00000198742,ENSG00000185467,ENSG00000241685,ENSG00000130429,ENSG00000106244,ENSG00000106245,ENSG00000106246,ENSG00000160917,ENSG00000214314,ENSG00000241468,ENSG00000198556,ENSG00000160908,ENSG00000196652,ENSG00000221909,ENSG00000197343,ENSG00000244219,ENSG00000197037,ENSG00000106258,ENSG00000160870,ENSG00000187851,ENSG00000160868,ENSG00000021461,ENSG00000244623…
18	7	q34,,q35,q36.1,q36.2,q36.3	141954920	158879258	0.75475	0.707359	0.771504	36.0065	56.2601	34	37	154	U66059.1,TRBV12-2,TRBC1,PRSS1,EPHB6,TRPV6,TRPV5,C7orf34,KEL,OR9A2,OR6V1,OR6W1P,PIP,TAS2R39,TAS2R40,GSTK1,TMEM139,CASP2,CLCN1,FAM131B,ZYX,EPHA1,TAS2R60,TAS2R41,FAM115C,AC099548.1,RP11-61L23.1,FAM115A,AC099548.2,OR2F2,OR2F1,OR6B1,OR2A5,OR2A25,OR2A12,OR2A2,OR2A14,CTAGE4,ARHGEF5L,OR2A42,OR2A20P,OR2A7,RP4-798C17.2,CTAGE8,AC004889.1,OR2A9P,OR2A1,ARHGEF5,NOBOX,TPK1,AC092485.1,CNTNAP2,AC083849.1,C7orf33,…	ENSG00000171147,ENSG00000211739,ENSG00000211762,ENSG00000204983,ENSG00000106123,ENSG00000165125,ENSG00000127412,ENSG00000165131,ENSG00000197993,ENSG00000179468,ENSG00000225781,ENSG00000179420,ENSG00000159763,ENSG00000236398,ENSG00000221937,ENSG00000197448,ENSG00000178826,ENSG00000106144,ENSG00000188037,ENSG00000159784,ENSG00000159840,ENSG00000146904,ENSG00000185899,ENSG00000221855,ENSG00000170379…
19	20	p13,,p12.3,p12.2,p12.1,p11.23,p11.22,p11.21,p11.1,q11.21,q11.22,q11.23,q12,q13.11,q13.12,q13.13,q13.2,q13.31,q13.32,q13.33	72762	62897316	0.83202	0.606162	0.866959	16.3965	25.6195	14	17	570	DEFB125,DEFB126,DEFB127,DEFB128,DEFB129,DEFB132,C20orf96,ZCCHC3,SOX12,NRSN2,TRIB3,RBCK1,TBC1D20,CSNK2A1,TCF15,SRXN1,AL121758.1,SCRT2,C20orf54,FAM110A,RPS10L,ANGPT4,RSPO4,PSMF1,C20orf46,C20orf202,RAD21L1,SNPH,SDCBP2,FKBP1A,NSFL1C,SIRPB2,RP4-576H24.1,SIRPD,SIRPB1,SIRPG,SIRPA,PDYN,STK35,AL121899.1,TGM3,TGM6,SNRPB,ZNF343,TMC2,AL133345.1,NOP56,IDH3B,EBF4,CPXM1,RP5-860F19.1,C20orf141,FAM113A,VPS16A,PTP…	ENSG00000178591,ENSG00000125788,ENSG00000088782,ENSG00000185982,ENSG00000125903,ENSG00000186458,ENSG00000196476,ENSG00000177764,ENSG00000177732,ENSG00000125841,ENSG00000101255,ENSG00000125826,ENSG00000125875,ENSG00000101266,ENSG00000125878,ENSG00000172070,ENSG00000234516,ENSG00000215397,ENSG00000101276,ENSG00000125898,ENSG00000101278,ENSG00000101280,ENSG00000101282,ENSG00000125818,ENSG00000125895…
								Sample Number	N = 64
