# Supplementary material for: Combined analysis of genome-wide expression and copy number profiles to identify key altered genomic regions in cancer
Source: BMC Genomics. 2012 Oct 19;13(Suppl 5):S5. doi: 10.1186/1471-2164-13-S5-S5 (PMC3476997; doi:10.1186/1471-2164-13-S5-S5)
Supplement: Additional file 2 — Spreadsheet with the complete data corresponding to Table 2. [file 1471-2164-13-S5-S5-S2.xls]

## Sheet: Table2 D-L regions
regions	chr	cytobands	start	end	Correlation (average r coeff)	D-L Frequency (average %)	N_genes	gene_symbols (ordered by genomic position)
1	10	p14	9365826	11653762	0.616827	57.1875	5	AL355591.1,CUGBP2,C10orf31,USP6NL,AL512631.1
2	10	p13,p12.33,,p12.31,p12.2	16746068	24410224	0.644688	59.976	39	RSU1,CUBN,TRDMT1,VIM,ST8SIA6,PTPLA,STAM,FAM23A,MRC1L1,FAM23B,MRC1,SLC39A12,CACNB2,NSUN6,ARL5B,AL391992.1,C10orf112,PLXDC2,NEBL,C10orf113,AL158209.1,C10orf114,C10orf140,MLLT10,AL357372.1,DNAJC1,AL157831.1,COMMD3,BMI1,SPAG6,PIP5K2A,ARMC3,MSRB2,PTF1A,C10orf115,C10orf67,AL606469.2,OTUD1,KIAA1217
3	10	p12.1,,p11.23,p11.22,p11.21,p11.1,q11.21,q11.22	25189544	47921720	0.629078	60.4976	103	PRTFDC1,ENKUR,THNSL1,GPR158,MYO3A,GAD2,APBB1IP,PDSS1,ABI1,ANKRD26,YME1L1,MASTL,ACBD5,AL355493.3,PTCHD3,RAB18,MKX,ARMC4,MPP7,WAC,BAMBI,C10orf126,LYZL1,SVIL,KIAA1462,DNM1P17,RP11-449I17.5,MAP3K8,LYZL2,ZNF438,ZEB1,AL117340.2,ARHGAP12,KIF5B,EPC1,CCDC7,C10orf68,ITGB1,NRP1,PARD3,CUL2,CREM,CCNY,GJD4,FZD8,NAMPTL,ANKRD30A,ZNF248,ZNF25,ZNF33A,ZNF37A,AL133216.6,HSD17B7P2,RP11-291L22.1,AL133216.2,AL133216.5,…
4	10	p11.2	38238795	38265453	0.60 *	60.9375	1	ZNF25
5	10	q11.22,,q11.23	49203737	53404614	0.675917	62.9092	42	FAM25C,BMS1P7,PTPN20C,FRMPD2,MAPK8,ARHGAP22,WDFY4,LRRC18,C10orf72,FAM170B,C10orf128,C10orf71,DRGX,ERCC6,PGBD3,CHAT,SLC18A3,C10orf53,OGDHL,PARG,FAM21D,AGAP8,AL672187.4,TIMM23B,AGAP7,AL450342.2,MSMB,NCOA4,TIMM23,AL450342.4,RP11-481A12.2,AL450342.5,AL442003.2,AGAP6,FAM21A,ASAH2,SGMS1,AC069547.2,AC069547.1,ASAH2B,A1CF,PRKG1
6	10	q21.1,q21.2,q21.3,,q22.1,q22.2,q22.3,q23.1	59989486	82351987	0.651844	64.0728	152	IPMK,CISD1,UBE2D1,TFAM,BICC1,PHYHIP,FAM13C,SLC16A9,CCDC6,C10orf40,ANK3,ARL4P,CDC2,RHOBTB1,TMEM26,C10orf107,ARID5B,RTKN2,ZNF365,ADO,EGR2,NRBF2,JMJD1C,AC022022.1,REEP3,AC022387.1,CTNNA3,LRRTM3,DNAJC12,SIRT1,HERC4,MYPN,ATOH7,PBLD,HNRNPH3,RUFY2,DNA2,SLC25A16,TET1,CCAR1,STOX1,DDX50,DDX21,KIAA1279,SRGN,VPS26A,SUPV3L1,HKDC1,HK1,TACR2,TSPAN15,NEUROG3,C10orf35,COL13A1,H2AFY2,AIFM2,TYSND1,SAR1A,PPA1,NPFFR1…
7	10	q23.1,	84190870	87742781	0.662255	65.625	9	NRG3,GHITM,C10orf99,PCDH21,LRIT2,LRIT1,RGR,KIAA1128,GRID1
8	10	q23.31,q23.32,,q23.33	91498034	97024055	0.620572	67.1875	39	KIF20B,HTR7,RPP30,ANKRD1,PCGF5,HECTD2,PPP1R3C,TNKS2,SRP9L1,FGFBP3,BTAF1,CPEB3,MARCH5,IDE,KIF11,HHEX,AL590080.2,EXOC6,CYP26C1,CYP26A1,MYOF,CEP55,GPR120,RBP4,PDE6C,C10orf4,LGI1,TMEM20,PIPSL,PLCE1,NOC3L,TBC1D12,HELLS,CYP2C18,CYP2C19,CYP2C9,CYP2C8,C10orf129,PDLIM1
9	10	q24.1	97391080	97763109	0.616693	66.4062	6	ALDH18A1,TCTN3,ENTPD1,C10orf131,CC2D2B,AL356155.1
10	10	q24.1,,q24.2,q24.31,q24.32,q24.33,q25.1,q25.2,q25.3,q26.11,q26.12,q26.13,q26.2,q26.3	98081203	134474152	0.668422	68.7006	253	DNTT,OPALIN,TLL2,TM9SF3,PIK3AP1,LCOR,C10orf12,SLIT1,ARHGAP19,FRAT1,FRAT2,RRP12,PGAM1,EXOSC1,ZDHHC16,MMS19,UBTD1,ANKRD2,NPL2,PI4K2A,C10orf62,MORN4,AVPI1,MARVELD1,ZFYVE27,SFRP5,GOLGA7B,CRTAC1,C10orf28,LOXL4,PYROXD2,HPS1,HPSE2,CNNM1,GOT1,NKX2-3,SLC25A28,ENTPD7,CUTC,COX15,ABCC2,DNMBP,CPN1,ERLIN1,CHUK,CWF19L1,BLOC1S2,PKD2L1,SCD,WNT8B,SEC31B,NDUFB8,HIF1AN,PAX2,FAM178A,SEMA4G,MRPL43,C10orf2,LZTS2,PDZD7,…
11	13	q12.13,q12.2	27693163	28017254	0.601671	28.125	5	USP12,RPL21,RASL11A,GTF3A,MTIF3
12	13	q12.2,,q12.3	28367434	30381664	0.607742	30.2885	13	GSX1,PDX1,ATP5EP2,CDX2,PRHOXNB,FLT3,PAN3,FLT1,POMP,SLC46A3,KIAA0774,SLC7A1,UBL3
13	13	q13.3,,q14.11,q14.12,q14.13,q14.2,q14.3,q21.1,q21.2	35881808	61059301	0.730101	35.4839	124	NBEA,MAB21L1,DCLK1,SOHLH2,C13orf38,SPG20,RP11-251J8.1,CCNA1,C13orf36,RFXAP,SMAD9,ALG5,EXOSC8,FAM48A,CSNK1A1L,POSTN,TRPC4,UFM1,AL356863.1,FREM2,STOML3,C13orf23,NHLRC3,LHFP,COG6,FOXO1,MRPS31,SLC25A15,RP11-346L13.1,RP11-471M10.2,SUGT1L1,ELF1,WBP4,KBTBD6,KBTBD7,MTRF1,NARG1L,C13orf15,KIAA0564,DGKH,AKAP11,TNFSF11,C13orf30,EPSTI1,DNAJC15,ENOX1,CCDC122,C13orf31,RP11-478K15.4,SERP2,TSC22D1,NUFIP1,KIAA1704…
14	13	q21.32,q21.33	67340716	70478658	0.616848	35.9375	2	PCDH9,KLHL1
15	13	q22.2,q22.3,q31.1	76451567	80912598	0.627148	37.3958	15	AL359392.1,KCTD12,IRG1,CLN5,FBXL3,MYCBP2,SCEL,AL450447.1,SLAIN1,EDNRB,POU4F1,RNF219,RBM26,NDFIP2,SPRY2
16	13	q31.3,	92785210	94467454	0.615569	34.375	2	GPC5,GPC6
17	13	q32.1,q32.2,q32.3,q33.1,q33.2	95812885	106130800	0.640722	33.347	38	ABCC4,CLDN10,DZIP1,DNAJC3,UGCGL2,HS6ST3,OXGR1,MBNL2,RAP2A,IPO5,FARP1,RNF113B,STK24,SLC15A1,DOCK9,UBAC2,GPR18,GPR183,TM9SF2,CLYBL,ZIC5,ZIC2,PCCA,A2LD1,TMTC4,NALCN,ITGBL1,FGF14,RP11-347N5.2,TPP2,C13orf39,AL157769.1,C13orf27,KDELC1,BIVM,ERCC5,SLC10A2,DAOA
18	13	q33.3	108170700	108931486	0.953036	27.7344	4	FAM155A,LIG4,ABHD13,TNFSF13B
19	13	q34	110422550	111549152	0.890637	23.4375	9	IRS2,COL4A1,COL4A2,RP11-291I6.1,RAB20,CARKD,CARS2,ING1,ANKRD10
20	14	q11.2,q12,,q13.1,q13.2,q13.3,q21.1,q21.2,q21.3,q22.1,q22.2,q22.3,q23.1,q23.2,q23.3,q24.1,q24.2	19686156	70583360	0.745381	18.4447	389	AL589743.1,C14orf17,AL589182.4,AL589182.1,AL929601.2,AL512310.4,AL512310.3,OR4Q3,OR4H12P,OR4M1,OR4N2,OR4K2,OR4K5,OR4K1,OR4K15,AL359218.1,OR4K14,OR4K13,OR4L1,OR4K17,OR4N5,OR11G2,OR11H6,OR11H4,TTC5,CCNB1IP1,PARP2,TEP1,KLHL33,AL355075.1,OSGEP,APEX1,TMEM55B,NP,RNASE10,RNASE9,RNASE11,RNASE12,AL163195.1,OR6S1,RNASE4,ANG,FAM12A,FAM12B,RNASE6,RNASE1,RNASE3,AL355922.1,RNASE2,METT11D1,SLC39A2,NDRG2,TPPP2,R…
21	14	q24.2	71478110	72101080	0.743392	17.1875	2	PCNX,SIPA1L1
22	14	q24.2,,q24.3	73223406	76274521	0.688571	17.1875	52	DPF3,DCAF4,ZFYVE1,RBM25,PSEN1,PAPLN,NUMB,HEATR4,ACOT1,ACOT2,ACOT4,ACOT6,DNAL1,PNMA1,C14orf43,PTGR2,ZNF410,FAM161B,COQ6,ENTPD5,C14orf45,ALDH6A1,LIN52,VSX2,ABCD4,C14orf115,TMEM90A,NPC2,ISCA2,LTBP2,KIAA0317,AC007956.1,FCF1,YLPM1,PROX2,DLST,RPS6KL1,PGF,EIF2B2,MLH3,ACYP1,FAM164C,NEK9,TMED10,FOS,AF111167.3,JDP2,BATF,FLVCR2,AC007182.1,C14orf1,TTLL5
23	14	q24.3,,q31.1	77825772	80673424	0.747242	17.1875	14	TMED8,C14orf174,C14orf148,C14orf133,AHSA1,ISM2,SPTLC2,ALKBH1,C14orf156,SNW1,C14orf178,ADCK1,NRXN3,DIO2
24	22	q11.1,,q11.21,q11.22,q11.23,q12.1,q12.2,q12.3,q13.1,q13.2,q13.31,q13.32,q13.33	16157622	51224902	0.733942	24.9298	490	AP000525.2,POTEH,LA16c-2F2.1,OR11H1,AP000547.1,CESK1,AC005301.1,XKR3,AC007064.4,GAB4,IL17RA,CECR6,AC006946.1,CECR5,CECR1,CECR2,SLC25A18,ATP6V1E1,BCL2L13,BID,C22orf37,XXbac-B461K10.1,MICAL3,PEX26,TUBA8,USP18,AC008132.1,AC008132.4,AC008103.1,DGCR6,PRODH,DGCR2,DGCR14,TSSK2,AC004471.2,GSC2,SLC25A1,CLTCL1,HIRA,MRPL40,C22orf39,UFD1L,CDC45L,CLDN5,AC000086.1,SEPT5,GP1BB,TBX1,GNB1L,C22orf29,TXNRD2,COMT,AR…

## Sheet: Table2 D-L regions complete dt
regions	chr	cytobands	start	end	Correlation (average r coeff)	min_corr	max_corr	mean_DL_freq	D-L Frequency (average %)	min_DL_freq	max_DL_freq	N_genes	genes	ensg
1	10	p14	9365826	11653762	0.616827	0.604189	0.627674	36.6	57.1875	36	37	5	AL355591.1,CUGBP2,C10orf31,USP6NL,AL512631.1	ENSG00000224998,ENSG00000048740,ENSG00000181800,ENSG00000148429,ENSG00000181437
2	10	p13,p12.33,,p12.31,p12.2	16746068	24410224	0.644688	0.61432	0.679515	38.3846	59.976	37	40	39	RSU1,CUBN,TRDMT1,VIM,ST8SIA6,PTPLA,STAM,FAM23A,MRC1L1,FAM23B,MRC1,SLC39A12,CACNB2,NSUN6,ARL5B,AL391992.1,C10orf112,PLXDC2,NEBL,C10orf113,AL158209.1,C10orf114,C10orf140,MLLT10,AL357372.1,DNAJC1,AL157831.1,COMMD3,BMI1,SPAG6,PIP5K2A,ARMC3,MSRB2,PTF1A,C10orf115,C10orf67,AL606469.2,OTUD1,KIAA1217	ENSG00000148484,ENSG00000107611,ENSG00000107614,ENSG00000026025,ENSG00000148488,ENSG00000165996,ENSG00000136738,ENSG00000148483,ENSG00000183748,ENSG00000184040,ENSG00000120586,ENSG00000148482,ENSG00000165995,ENSG00000241058,ENSG00000165997,ENSG00000234778,ENSG00000204740,ENSG00000120594,ENSG00000078114,ENSG00000204683,ENSG00000228017,ENSG00000204682,ENSG00000180592,ENSG00000078403,ENSG00000228558…
3	10	p12.1,,p11.23,p11.22,p11.21,p11.1,q11.21,q11.22	25189544	47921720	0.629078	0.602363	0.703411	38.7184	60.4976	38	40	103	PRTFDC1,ENKUR,THNSL1,GPR158,MYO3A,GAD2,APBB1IP,PDSS1,ABI1,ANKRD26,YME1L1,MASTL,ACBD5,AL355493.3,PTCHD3,RAB18,MKX,ARMC4,MPP7,WAC,BAMBI,C10orf126,LYZL1,SVIL,KIAA1462,DNM1P17,RP11-449I17.5,MAP3K8,LYZL2,ZNF438,ZEB1,AL117340.2,ARHGAP12,KIF5B,EPC1,CCDC7,C10orf68,ITGB1,NRP1,PARD3,CUL2,CREM,CCNY,GJD4,FZD8,NAMPTL,ANKRD30A,ZNF248,ZNF25,ZNF33A,ZNF37A,AL133216.6,HSD17B7P2,RP11-291L22.1,AL133216.2,AL133216.5,…	ENSG00000099256,ENSG00000151023,ENSG00000185875,ENSG00000151025,ENSG00000095777,ENSG00000136750,ENSG00000077420,ENSG00000148459,ENSG00000136754,ENSG00000107890,ENSG00000136758,ENSG00000120539,ENSG00000107897,ENSG00000223846,ENSG00000182077,ENSG00000099246,ENSG00000150051,ENSG00000169126,ENSG00000150054,ENSG00000095787,ENSG00000095739,ENSG00000204365,ENSG00000120563,ENSG00000197321,ENSG00000165757…
4 *	10	p11.2	38238795	38265453	0.596056	0.596056	0.596056	39	60.9375	39	39	1	ZNF25	ENSG00000175395
5	10	q11.22,,q11.23	49203737	53404614	0.675917	0.60092	0.712732	40.2619	62.9092	40	41	42	FAM25C,BMS1P7,PTPN20C,FRMPD2,MAPK8,ARHGAP22,WDFY4,LRRC18,C10orf72,FAM170B,C10orf128,C10orf71,DRGX,ERCC6,PGBD3,CHAT,SLC18A3,C10orf53,OGDHL,PARG,FAM21D,AGAP8,AL672187.4,TIMM23B,AGAP7,AL450342.2,MSMB,NCOA4,TIMM23,AL450342.4,RP11-481A12.2,AL450342.5,AL442003.2,AGAP6,FAM21A,ASAH2,SGMS1,AC069547.2,AC069547.1,ASAH2B,A1CF,PRKG1	ENSG00000188279,ENSG00000243899,ENSG00000126542,ENSG00000170324,ENSG00000107643,ENSG00000128805,ENSG00000128815,ENSG00000165383,ENSG00000165633,ENSG00000172538,ENSG00000204161,ENSG00000177354,ENSG00000165606,ENSG00000225830,ENSG00000243251,ENSG00000070748,ENSG00000187714,ENSG00000178645,ENSG00000197444,ENSG00000227345,ENSG00000174196,ENSG00000174194,ENSG00000224005,ENSG00000204152,ENSG00000204169…
6	10	q21.1,q21.2,q21.3,,q22.1,q22.2,q22.3,q23.1	59989486	82351987	0.651844	0.610112	0.720472	41.0066	64.0728	39	44	152	IPMK,CISD1,UBE2D1,TFAM,BICC1,PHYHIP,FAM13C,SLC16A9,CCDC6,C10orf40,ANK3,ARL4P,CDC2,RHOBTB1,TMEM26,C10orf107,ARID5B,RTKN2,ZNF365,ADO,EGR2,NRBF2,JMJD1C,AC022022.1,REEP3,AC022387.1,CTNNA3,LRRTM3,DNAJC12,SIRT1,HERC4,MYPN,ATOH7,PBLD,HNRNPH3,RUFY2,DNA2,SLC25A16,TET1,CCAR1,STOX1,DDX50,DDX21,KIAA1279,SRGN,VPS26A,SUPV3L1,HKDC1,HK1,TACR2,TSPAN15,NEUROG3,C10orf35,COL13A1,H2AFY2,AIFM2,TYSND1,SAR1A,PPA1,NPFFR1…	ENSG00000151151,ENSG00000122873,ENSG00000072401,ENSG00000108064,ENSG00000122870,ENSG00000165443,ENSG00000148541,ENSG00000165449,ENSG00000108091,ENSG00000235931,ENSG00000151150,ENSG00000122872,ENSG00000170312,ENSG00000072422,ENSG00000196932,ENSG00000183346,ENSG00000150347,ENSG00000182010,ENSG00000138311,ENSG00000181915,ENSG00000122877,ENSG00000148572,ENSG00000171988,ENSG00000234472,ENSG00000165476…
7	10	q23.1,	84190870	87742781	0.662255	0.601723	0.672136	42	65.625	42	42	9	NRG3,GHITM,C10orf99,PCDH21,LRIT2,LRIT1,RGR,KIAA1128,GRID1	ENSG00000185737,ENSG00000165678,ENSG00000188373,ENSG00000148600,ENSG00000204033,ENSG00000148602,ENSG00000148604,ENSG00000107771,ENSG00000182771
8	10	q23.31,q23.32,,q23.33	91498034	97024055	0.620572	0.620019	0.632469	43	67.1875	43	43	39	KIF20B,HTR7,RPP30,ANKRD1,PCGF5,HECTD2,PPP1R3C,TNKS2,SRP9L1,FGFBP3,BTAF1,CPEB3,MARCH5,IDE,KIF11,HHEX,AL590080.2,EXOC6,CYP26C1,CYP26A1,MYOF,CEP55,GPR120,RBP4,PDE6C,C10orf4,LGI1,TMEM20,PIPSL,PLCE1,NOC3L,TBC1D12,HELLS,CYP2C18,CYP2C19,CYP2C9,CYP2C8,C10orf129,PDLIM1	ENSG00000138182,ENSG00000148680,ENSG00000148688,ENSG00000148677,ENSG00000180628,ENSG00000165338,ENSG00000119938,ENSG00000107854,ENSG00000180581,ENSG00000174721,ENSG00000095564,ENSG00000107864,ENSG00000198060,ENSG00000119912,ENSG00000138160,ENSG00000152804,ENSG00000229624,ENSG00000138190,ENSG00000187553,ENSG00000095596,ENSG00000138119,ENSG00000138180,ENSG00000186188,ENSG00000138207,ENSG00000095464…
9	10	q24.1	97391080	97763109	0.616693	0.609077	0.624309	42.5	66.4062	42	43	6	ALDH18A1,TCTN3,ENTPD1,C10orf131,CC2D2B,AL356155.1	ENSG00000059573,ENSG00000119977,ENSG00000138185,ENSG00000173088,ENSG00000188649,ENSG00000203973
10	10	q24.1,,q24.2,q24.31,q24.32,q24.33,q25.1,q25.2,q25.3,q26.11,q26.12,q26.13,q26.2,q26.3	98081203	134474152	0.668422	0.609476	0.6885	43.9684	68.7006	43	45	253	DNTT,OPALIN,TLL2,TM9SF3,PIK3AP1,LCOR,C10orf12,SLIT1,ARHGAP19,FRAT1,FRAT2,RRP12,PGAM1,EXOSC1,ZDHHC16,MMS19,UBTD1,ANKRD2,NPL2,PI4K2A,C10orf62,MORN4,AVPI1,MARVELD1,ZFYVE27,SFRP5,GOLGA7B,CRTAC1,C10orf28,LOXL4,PYROXD2,HPS1,HPSE2,CNNM1,GOT1,NKX2-3,SLC25A28,ENTPD7,CUTC,COX15,ABCC2,DNMBP,CPN1,ERLIN1,CHUK,CWF19L1,BLOC1S2,PKD2L1,SCD,WNT8B,SEC31B,NDUFB8,HIF1AN,PAX2,FAM178A,SEMA4G,MRPL43,C10orf2,LZTS2,PDZD7,…	ENSG00000107447,ENSG00000197430,ENSG00000095587,ENSG00000077147,ENSG00000155629,ENSG00000196233,ENSG00000155640,ENSG00000187122,ENSG00000213390,ENSG00000165879,ENSG00000181274,ENSG00000052749,ENSG00000171314,ENSG00000171311,ENSG00000171307,ENSG00000155229,ENSG00000165886,ENSG00000165887,ENSG00000241935,ENSG00000155252,ENSG00000203942,ENSG00000171160,ENSG00000119986,ENSG00000155254,ENSG00000155256…
11	13	q12.13,q12.2	27693163	28017254	0.601671	0.601671	0.601671	18	28.125	18	18	5	USP12,RPL21,RASL11A,GTF3A,MTIF3	ENSG00000152484,ENSG00000122026,ENSG00000122035,ENSG00000122034,ENSG00000122033
12	13	q12.2,,q12.3	28367434	30381664	0.607742	0.602923	0.615317	19.3846	30.2885	19	20	13	GSX1,PDX1,ATP5EP2,CDX2,PRHOXNB,FLT3,PAN3,FLT1,POMP,SLC46A3,KIAA0774,SLC7A1,UBL3	ENSG00000169840,ENSG00000139515,ENSG00000180389,ENSG00000165556,ENSG00000183463,ENSG00000122025,ENSG00000152520,ENSG00000102755,ENSG00000132963,ENSG00000139508,ENSG00000132938,ENSG00000139514,ENSG00000122042
13	13	q13.3,,q14.11,q14.12,q14.13,q14.2,q14.3,q21.1,q21.2	35881808	61059301	0.730101	0.685614	0.780811	22.7097	35.4839	21	24	124	NBEA,MAB21L1,DCLK1,SOHLH2,C13orf38,SPG20,RP11-251J8.1,CCNA1,C13orf36,RFXAP,SMAD9,ALG5,EXOSC8,FAM48A,CSNK1A1L,POSTN,TRPC4,UFM1,AL356863.1,FREM2,STOML3,C13orf23,NHLRC3,LHFP,COG6,FOXO1,MRPS31,SLC25A15,RP11-346L13.1,RP11-471M10.2,SUGT1L1,ELF1,WBP4,KBTBD6,KBTBD7,MTRF1,NARG1L,C13orf15,KIAA0564,DGKH,AKAP11,TNFSF11,C13orf30,EPSTI1,DNAJC15,ENOX1,CCDC122,C13orf31,RP11-478K15.4,SERP2,TSC22D1,NUFIP1,KIAA1704…	ENSG00000172915,ENSG00000180660,ENSG00000133083,ENSG00000120669,ENSG00000242715,ENSG00000133104,ENSG00000120664,ENSG00000133101,ENSG00000180440,ENSG00000133111,ENSG00000120693,ENSG00000120697,ENSG00000120699,ENSG00000102710,ENSG00000180138,ENSG00000133110,ENSG00000133107,ENSG00000120686,ENSG00000215484,ENSG00000150893,ENSG00000133115,ENSG00000120685,ENSG00000188811,ENSG00000183722,ENSG00000133103…
14	13	q21.32,q21.33	67340716	70478658	0.616848	0.61363	0.620066	23	35.9375	23	23	2	PCDH9,KLHL1	ENSG00000184226,ENSG00000150361
15	13	q22.2,q22.3,q31.1	76451567	80912598	0.627148	0.619069	0.642006	23.9333	37.3958	23	24	15	AL359392.1,KCTD12,IRG1,CLN5,FBXL3,MYCBP2,SCEL,AL450447.1,SLAIN1,EDNRB,POU4F1,RNF219,RBM26,NDFIP2,SPRY2	ENSG00000178734,ENSG00000178695,ENSG00000102794,ENSG00000102805,ENSG00000005812,ENSG00000005810,ENSG00000136155,ENSG00000215419,ENSG00000139737,ENSG00000136160,ENSG00000152192,ENSG00000152193,ENSG00000139746,ENSG00000102471,ENSG00000136158
16	13	q31.3,	92785210	94467454	0.615569	0.612255	0.618882	22	34.375	22	22	2	GPC5,GPC6	ENSG00000179399,ENSG00000183098
17	13	q32.1,q32.2,q32.3,q33.1,q33.2	95812885	106130800	0.640722	0.604894	0.682707	21.3421	33.347	20	22	38	ABCC4,CLDN10,DZIP1,DNAJC3,UGCGL2,HS6ST3,OXGR1,MBNL2,RAP2A,IPO5,FARP1,RNF113B,STK24,SLC15A1,DOCK9,UBAC2,GPR18,GPR183,TM9SF2,CLYBL,ZIC5,ZIC2,PCCA,A2LD1,TMTC4,NALCN,ITGBL1,FGF14,RP11-347N5.2,TPP2,C13orf39,AL157769.1,C13orf27,KDELC1,BIVM,ERCC5,SLC10A2,DAOA	ENSG00000125257,ENSG00000134873,ENSG00000134874,ENSG00000102580,ENSG00000102595,ENSG00000185352,ENSG00000165621,ENSG00000139793,ENSG00000125249,ENSG00000065150,ENSG00000152767,ENSG00000139797,ENSG00000102572,ENSG00000088386,ENSG00000088387,ENSG00000134882,ENSG00000125245,ENSG00000169508,ENSG00000125304,ENSG00000125246,ENSG00000139800,ENSG00000043355,ENSG00000175198,ENSG00000134864,ENSG00000125247…
18	13	q33.3	108170700	108931486	0.953036	0.944959	0.968698	17.75	27.7344	17	18	4	FAM155A,LIG4,ABHD13,TNFSF13B	ENSG00000204442,ENSG00000174405,ENSG00000139826,ENSG00000102524
19	13	q34	110422550	111549152	0.890637	0.784361	0.940535	15	23.4375	15	15	9	IRS2,COL4A1,COL4A2,RP11-291I6.1,RAB20,CARKD,CARS2,ING1,ANKRD10	ENSG00000185950,ENSG00000187498,ENSG00000134871,ENSG00000224821,ENSG00000139832,ENSG00000213995,ENSG00000134905,ENSG00000153487,ENSG00000088448
20	14	q11.2,q12,,q13.1,q13.2,q13.3,q21.1,q21.2,q21.3,q22.1,q22.2,q22.3,q23.1,q23.2,q23.3,q24.1,q24.2	19686156	70583360	0.745381	0.641153	0.794492	11.8046	18.4447	11	12	389	AL589743.1,C14orf17,AL589182.4,AL589182.1,AL929601.2,AL512310.4,AL512310.3,OR4Q3,OR4H12P,OR4M1,OR4N2,OR4K2,OR4K5,OR4K1,OR4K15,AL359218.1,OR4K14,OR4K13,OR4L1,OR4K17,OR4N5,OR11G2,OR11H6,OR11H4,TTC5,CCNB1IP1,PARP2,TEP1,KLHL33,AL355075.1,OSGEP,APEX1,TMEM55B,NP,RNASE10,RNASE9,RNASE11,RNASE12,AL163195.1,OR6S1,RNASE4,ANG,FAM12A,FAM12B,RNASE6,RNASE1,RNASE3,AL355922.1,RNASE2,METT11D1,SLC39A2,NDRG2,TPPP2,R…	ENSG00000206197,ENSG00000215394,ENSG00000229845,ENSG00000187537,ENSG00000226518,ENSG00000186445,ENSG00000232660,ENSG00000182652,ENSG00000176312,ENSG00000176299,ENSG00000176294,ENSG00000165762,ENSG00000176281,ENSG00000155249,ENSG00000169488,ENSG00000196383,ENSG00000169484,ENSG00000176253,ENSG00000176246,ENSG00000176230,ENSG00000184394,ENSG00000196832,ENSG00000176219,ENSG00000176198,ENSG00000136319…
21	14	q24.2	71478110	72101080	0.743392	0.722881	0.763904	11	17.1875	11	11	2	PCNX,SIPA1L1	ENSG00000100731,ENSG00000197555
22	14	q24.2,,q24.3	73223406	76274521	0.688571	0.652823	0.726362	11	17.1875	11	11	52	DPF3,DCAF4,ZFYVE1,RBM25,PSEN1,PAPLN,NUMB,HEATR4,ACOT1,ACOT2,ACOT4,ACOT6,DNAL1,PNMA1,C14orf43,PTGR2,ZNF410,FAM161B,COQ6,ENTPD5,C14orf45,ALDH6A1,LIN52,VSX2,ABCD4,C14orf115,TMEM90A,NPC2,ISCA2,LTBP2,KIAA0317,AC007956.1,FCF1,YLPM1,PROX2,DLST,RPS6KL1,PGF,EIF2B2,MLH3,ACYP1,FAM164C,NEK9,TMED10,FOS,AF111167.3,JDP2,BATF,FLVCR2,AC007182.1,C14orf1,TTLL5	ENSG00000205683,ENSG00000119599,ENSG00000165861,ENSG00000119707,ENSG00000080815,ENSG00000100767,ENSG00000133961,ENSG00000187105,ENSG00000184227,ENSG00000119673,ENSG00000177465,ENSG00000205669,ENSG00000119661,ENSG00000176903,ENSG00000156030,ENSG00000140043,ENSG00000119725,ENSG00000156050,ENSG00000119723,ENSG00000187097,ENSG00000119636,ENSG00000119711,ENSG00000205659,ENSG00000119614,ENSG00000119688…
23	14	q24.3,,q31.1	77825772	80673424	0.747242	0.738102	0.769674	11	17.1875	11	11	14	TMED8,C14orf174,C14orf148,C14orf133,AHSA1,ISM2,SPTLC2,ALKBH1,C14orf156,SNW1,C14orf178,ADCK1,NRXN3,DIO2	ENSG00000100580,ENSG00000100583,ENSG00000165555,ENSG00000151445,ENSG00000100591,ENSG00000100593,ENSG00000100596,ENSG00000100601,ENSG00000119705,ENSG00000100603,ENSG00000197734,ENSG00000063761,ENSG00000021645,ENSG00000211448
24	22	q11.1,,q11.21,q11.22,q11.23,q12.1,q12.2,q12.3,q13.1,q13.2,q13.31,q13.32,q13.33	16157622	51224902	0.733942	0.688048	0.784589	15.9551	24.9298	14	18	490	AP000525.2,POTEH,LA16c-2F2.1,OR11H1,AP000547.1,CESK1,AC005301.1,XKR3,AC007064.4,GAB4,IL17RA,CECR6,AC006946.1,CECR5,CECR1,CECR2,SLC25A18,ATP6V1E1,BCL2L13,BID,C22orf37,XXbac-B461K10.1,MICAL3,PEX26,TUBA8,USP18,AC008132.1,AC008132.4,AC008103.1,DGCR6,PRODH,DGCR2,DGCR14,TSSK2,AC004471.2,GSC2,SLC25A1,CLTCL1,HIRA,MRPL40,C22orf39,UFD1L,CDC45L,CLDN5,AC000086.1,SEPT5,GP1BB,TBX1,GNB1L,C22orf29,TXNRD2,COMT,AR…	ENSG00000206252,ENSG00000198062,ENSG00000224435,ENSG00000130538,ENSG00000215575,ENSG00000198445,ENSG00000100181,ENSG00000172967,ENSG00000234339,ENSG00000215568,ENSG00000177663,ENSG00000183307,ENSG00000235478,ENSG00000069998,ENSG00000093072,ENSG00000099954,ENSG00000182902,ENSG00000131100,ENSG00000099968,ENSG00000015475,ENSG00000237933,ENSG00000093100,ENSG00000243156,ENSG00000215193,ENSG00000183785…
								Sample Number	N = 64
